# Supplementary material for: Systematic Evaluation of IMU Sensors for Application in Smart Glove System for Remote Monitoring of Hand Differences
Source: Sensors (Basel). 2024 Dec 24;25(1):2. doi: 10.3390/s25010002 (PMC11722738; doi:10.3390/s25010002)
Supplement: Supplementary file 1 [file sensors-25-00002-s001.zip]

Archive with 17 entries (16 files):
- Supplementary Materials/
- Supplementary Materials/S1.png
- Supplementary Materials/S10.png
- Supplementary Materials/S11.png
- Supplementary Materials/S12.png
- Supplementary Materials/S13.png
- Supplementary Materials/S14.png
- Supplementary Materials/S15.png
- Supplementary Materials/S16.png
- Supplementary Materials/S2.png
- Supplementary Materials/S3.png
- Supplementary Materials/S4.png
- Supplementary Materials/S5.png
- Supplementary Materials/S6.png
- Supplementary Materials/S7.png
- Supplementary Materials/S8.png
- Supplementary Materials/S9.png
